# Supplementary material for: Optical Genome Mapping Reveals Genomic Alterations upon Gene Editing in hiPSCs: Implications for Neural Tissue Differentiation and Brain Organoid Research
Source: Cells. 2024 Mar 14;13(6):507. doi: 10.3390/cells13060507 (PMC10969360; doi:10.3390/cells13060507)
Supplement: Supplementary file 1 [file cells-13-00507-s001.zip]

Archive with 1 entries (1 files):
- cells-2822855-supplementary.pdf
